# Supplementary material for: Altered Cerebral Blood Flow in the Progression of Chronic Kidney Disease
Source: J Pers Med. 2023 Jan 11;13(1):142. doi: 10.3390/jpm13010142 (PMC9863421; doi:10.3390/jpm13010142)
Supplement: Supplementary file 1 [file jpm-13-00142-s001.zip]

Archive with 1 entries (1 files):
- jpm-2091649-supplementary.pdf
